# Supplementary material for: Mother–Preterm Infant Contingent Interactions During Supported Infant-Directed Singing in the NICU—A Feasibility Study
Source: Children (Basel). 2025 Sep 22;12(9):1273. doi: 10.3390/children12091273 (PMC12468415; doi:10.3390/children12091273)
Supplement: Supplementary file 1 [file children-12-01273-s001.zip]

Archive with 1 entries (1 files):
- children-3818891-supplementary.pdf
